# Supplementary material for: CsdA‐LaeB Regulatory Hub Contributes to Aspergillus fumigatus Virulence via Fumiquinazoline C Biosynthesis
Source: Adv Sci (Weinh). 2026 Jan 7;13(16):e19021. doi: 10.1002/advs.202519021 (PMC13042810; doi:10.1002/advs.202519021)
Supplement: Supplementary file 3 — Supporting File 3: advs73737‐sup‐0003‐TableS2.xlsx. [file ADVS-13-e19021-s007.xlsx]

## Sheet: CsdA
Table S2 - Species information used to construct phylogenetic trees.
Species	Class	Accession	CsdA		Exonuclease domain		RRM domain		ZnF1 domain		ZnF2 domain
			Coverage	Identity	Coverage	Identity	Coverage	Identity	Coverage	Identity	Coverage	Identity
Aspergillus fumigatus A1163	Eurotiomycetes	EDP51067.1	1	1	1	1	1	1	1	1	1	1
Aspergillus fumigatus Af293	Eurotiomycetes	XP_748126.1	1	1	1	1	1	1	1	1	1	1
Aspergillus nidulans FGSC A4	Eurotiomycetes	XP_681324.1	1	0.8907	1	0.9561	1	1	1	1	1	1
Aspergillus flavus NRRL3357	Eurotiomycetes	XP_041146707.1	1	0.938	1	0.9707	1	1	1	1	1	1
Aspergillus niger CBS 513.88	Eurotiomycetes	XP_001400207.2	0.99	0.9411	1	0.9902	1	1	1	1	1	1
Penicillium viridicatum	Eurotiomycetes	KAJ5979450.1	1	0.9034	1	0.9756	1	1	1	1	1	1
Penicillium camemberti	Eurotiomycetes	CRL28015.1	1	0.9048	1	0.9707	1	1	1	1	1	1
Talaromyces verruculosus	Eurotiomycetes	KUL92564.1	1	0.862	1	0.9463	1	0.9759	1	1	1	0.9688
Paecilomyces variotii No. 5	Eurotiomycetes	GAD92071.1	1	0.8941	1	0.9479	1	0.988	1	1	1	1
Coccidioides immitis RS	Eurotiomycetes	XP_001242536.1	0.99	0.8671	1	0.961	1	0.9759	1	0.9643	1	0.9375
Emergomyces africanus	Eurotiomycetes	OAX77403.1	0.49	0.9344	0.99	0.9412	0	0	0	0	0	0
Ophidiomyces ophidiicola	Eurotiomycetes	XP_049111075.1	0.99	0.8463	1	0.961	1	0.9759	1	0.9643	1	0.9375
Trichophyton interdigitale H6	Eurotiomycetes	EZF32674.1	0.8	0.8054	0	0	1	0.9639	1	0.9643	1	0.9375
Arthroderma uncinatum	Eurotiomycetes	XP_033403572.1	1	0.827	1	0.9415	1	0.9639	1	0.9643	1	0.9375
Emmonsia crescens UAMH 3008	Eurotiomycetes	KKZ61227.1	1	0.8395	0.99	0.9412	1	0.9639	1	1	1	0.9375
Paracoccidioides brasiliensis Pb18	Eurotiomycetes	XP_010758579.1	1	0.8285	0.99	0.9314	1	0.9639	1	0.9643	1	0.9375
Histoplasma capsulatum H143	Eurotiomycetes	EER41008.1	1	0.598	0.99	0.7773	1	0.9639	0	0	1	0.9375
Blastomyces parvus	Eurotiomycetes	PGH09810.1	1	0.8264	0.99	0.9363	1	0.9639	1	1	1	0.9375
Blastomyces gilchristii SLH14081	Eurotiomycetes	XP_002628626.1	1	0.8376	1	0.9363	1	0.9639	1	1	1	0.9375
Phialophora attinorum	Eurotiomycetes	XP_018000839.1	0.98	0.7127	1	0.8683	1	0.9518	1	0.9643	0.93	0.9
Exophiala oligosperma	Eurotiomycetes	XP_016260203.1	1	0.7516	1	0.8976	1	0.9639	1	0.9643	1	0.875
Fonsecaea nubica	Eurotiomycetes	XP_022497058.1	1	0.7435	1	0.9171	1	0.9639	1	0.9643	1	0.875
Cladophialophora carrionii CBS 160.54	Eurotiomycetes	XP_008731075.1	1	0.7605	1	0.9122	1	0.9639	1	0.9643	0.93	0.8667
Hymenoscyphus albidus	Leotiomycetes	CAG8975045.1	0.98	0.6642	1	0.9171	1	0.8983	1	1	0.93	0.9
Podosphaera aphanis	Leotiomycetes	KAI1007304.1	0.98	0.7456	1	0.9073	1	0.9639	1	1	0.93	0.9
Erysiphe necator	Leotiomycetes	KAI6248961.1	0.98	0.737	1	0.8927	1	0.9518	1	1	0.93	0.9
Diplocarpon rosae	Leotiomycetes	PBP23423.1	0.98	0.7699	0.72	0.9128	1	0.9639	1	1	0.93	0.9
Rhynchosporium agropyri	Leotiomycetes	CZS94168.1	0.98	0.7668	1	0.922	1	0.9639	1	1	0.93	0.9
Botryotinia globosa	Leotiomycetes	KAF7885119.1	0.98	0.7628	1	0.9268	1	0.9639	1	1	0.93	0.9
Botrytis tulipae	Leotiomycetes	TGO13451.1	0.99	0.7544	1	0.9268	1	0.9639	1	1	0.93	0.9
Pseudogymnoascus destructans 20631-21	Leotiomycetes	ELR02531.1	0.99	0.7421	1	0.9122	1	0.9639	1	1	0.93	0.9
Monilinia fructicola	Leotiomycetes	KAA8573499.1	0.6	0.9407	1	0.9268	1	0.9639	1	1	0.93	0.9
Blumeria hordei DH14	Leotiomycetes	CCU79147.1	0.98	0.7452	1	0.9122	1	0.9639	1	1	0.93	0.8667
Gnomoniopsis smithogilvyi	Sordariomycetes	KAJ4389455.1	0.97	0.7244	1	0.8927	1	0.9639	1	0.9643	0.93	0.8333
Lecanicillium fungicola	Sordariomycetes	KAJ2964342.1	0.52	0.8746	1	0.9268	0.66	0.9636	0	0	0	0
Microdochium nivale	Sordariomycetes	KAJ1329085.1	0.55	0.9147	1	0.9122	1	0.9759	0	0	0	0
Plectosphaerella cucumerina	Sordariomycetes	KAH7362014.1	0.98	0.7284	1	0.8927	1	0.9639	1	1	0.93	0.8333
Monosporascus cannonballus	Sordariomycetes	RYO77218.1	1	0.7492	1	0.8927	1	0.9759	1	1	0.93	0.8333
Rosellinia necatrix	Sordariomycetes	GAP84201.1	1	0.7428	1	0.9122	1	0.9639	0.89	1	0.93	0.8
Clonostachys rosea	Sordariomycetes	VUC19925.1	1	0.7213	1	0.9171	1	0.9759	1	1	0.93	0.8333
Ustulina deusta	Sordariomycetes	KAI0911226.1	1	0.7492	1	0.9171	1	0.9759	1	0.9643	0.93	0.8
Ustilaginoidea virens	Sordariomycetes	XP_042998401.1	1	0.7085	1	0.9122	1	0.9759	1	1	0.93	0.8333
Biscogniauxia marginata	Sordariomycetes	KAI1498467.1	1	0.7565	1	0.9171	1	0.9759	1	1	0.93	0.8333
Scedosporium apiospermum	Sordariomycetes	XP_016639754.1	1	0.7516	1	0.922	1	0.9759	1	1	0.93	0.8333
Lomentospora prolificans	Sordariomycetes	PKS07953.1	1	0.7444	1	0.9171	1	0.9759	1	1	0.93	0.8333
Colletotrichum fructicola	Sordariomycetes	XP_031880722.1	0.98	0.761	1	0.9122	1	0.9639	1	1	0.93	0.8333
Eutypa lata UCREL1	Sordariomycetes	EMR63554.1	1	0.748	1	0.922	1	0.9759	1	1	0.93	0.8333
Nemania serpens	Sordariomycetes	KAI1195060.1	1	0.7508	1	0.9122	1	0.9759	0.96	0.963	0.93	0.8
Stachybotrys elegans	Sordariomycetes	KAH7318495.1	1	0.7087	0.72	0.8859	1	0.9759	1	1	0.93	0.8333
Dactylonectria macrodidyma	Sordariomycetes	KAH7166005.1	1	0.726	1	0.9073	1	0.9759	1	1	0.93	0.8333
Ilyonectria destructans	Sordariomycetes	KAH7008283.1	1	0.7233	1	0.9073	1	0.9759	1	1	0.93	0.8333
Fusarium graminearum	Sordariomycetes	CAG1979381.1	1	0.7307	1	0.9171	1	0.9759	1	1	0.93	0.8333
Trichothecium roseum	Sordariomycetes	KAI9898424.1	1	0.6997	0.72	0.8322	1	0.9759	1	1	0.93	0.8333
Fusarium fujikuroi IMI 58289	Sordariomycetes	XP_023428158.1	1	0.7208	1	0.8976	1	0.9759	1	1	0.93	0.8333
Verticillium nonalfalfae	Sordariomycetes	XP_028498752.1	0.98	0.7299	1	0.9024	1	0.9639	1	1	0.93	0.8333
Akanthomyces lecanii	Sordariomycetes	OAQ95930.1	0.98	0.7468	1	0.922	1	0.9759	0.92	1	0.84	0.8519
Thelonectria olida	Sordariomycetes	KAH6892274.1	0.98	0.7299	1	0.9024	1	0.9759	1	1	0.93	0.8333
Thielaviopsis punctulata	Sordariomycetes	KKA29033.1	1	0.6722	1	0.9024	1	0.9639	1	1	0.93	0.8333
Pestalotiopsis fici W106-1	Sordariomycetes	XP_007837481.1	0.62	0.9188	1	0.922	1	0.9759	1	1	0.93	0.8333
Tolypocladium paradoxum	Sordariomycetes	POR34309.1	0.61	0.9122	1	0.9024	1	0.9759	1	1	0.93	0.8333
Purpureocillium lilacinum	Sordariomycetes	XP_018176458.1	0.61	0.9072	1	0.9122	1	0.9759	1	1	0.93	0.8333
Sphaceloma murrayae	Dothideomycetes	PNS21100.1	0.98	0.7178	1	0.9171	0.98	0.9512	1	0.9643	0.93	0.8
Botryosphaeria dothidea	Dothideomycetes	KAF4313536.1	0.98	0.7886	1	0.9317	1	0.9759	1	1	0.93	0.9
Aureobasidium pullulans	Dothideomycetes	THW99480.1	0.99	0.7606	1	0.922	1	0.9759	1	1	0.93	0.8
Paraphoma chrysanthemicola	Dothideomycetes	KAH7079707.1	0.99	0.7576	1	0.9122	1	0.9759	1	0.9643	0.93	0.8333
Setomelanomma holmii	Dothideomycetes	KAF2023126.1	0.99	0.7532	1	0.9122	1	0.9759	1	0.9643	0.93	0.8333
Didymella glomerata	Dothideomycetes	KAJ4331081.1	1	0.7389	1	0.9122	1	0.9759	1	0.9643	0.93	0.8333
Parastagonospora nodorum	Dothideomycetes	KAH3905493.1	1	0.7476	1	0.9073	1	0.9639	1	0.9643	0.93	0.8333
Ophiobolus disseminans	Dothideomycetes	KAF2827031.1	1	0.7369	1	0.9073	1	0.9639	1	0.9643	0.93	0.8333
Plenodomus tracheiphilus IPT5	Dothideomycetes	KAF2852043.1	1	0.752	1	0.9024	1	0.9759	1	0.9643	0.93	0.8333
Curvularia clavata	Dothideomycetes	USP72953.1	1	0.748	0.72	0.8859	1	0.9639	1	0.9643	0.93	0.8333
Bipolaris maydis	Dothideomycetes	KAH7552864.1	0.99	0.7492	1	0.8976	1	0.9639	1	0.9643	0.93	0.8333
Stemphylium lycopersici	Dothideomycetes	KNG47770.1	1	0.7452	1	0.8927	1	0.9639	1	0.9643	0.93	0.8333
Exserohilum turcica Et28A	Dothideomycetes	XP_008028514.1	1	0.7389	1	0.8976	1	0.9639	1	0.9643	0.93	0.8333
Ampelomyces quisqualis	Dothideomycetes	KAF1918929.1	0.99	0.7452	1	0.8927	1	0.9639	1	0.9643	0.93	0.8333
Arthrobotrys flagrans	Orbiliomycetes	RVD87969.1	0.97	0.6774	1	0.8927	1	0.9759	1	0.9643	0.93	0.8667
Orbilia oligospora	Orbiliomycetes	KAF3089059.1	0.97	0.6845	1	0.8976	1	0.9759	1	0.9643	0.93	0.8667
Sclerophora amabilis	Coniocybomycetes	KAI9846353.1	1	0.7566	1	0.9268	1	0.9518	1	1	0.93	0.9
Seirophora villosa	Lecanoromycetes	KAI4116985.1	1	0.7417	1	0.8976	1	0.9277	1	1	0.93	0.9
Flavoplaca oasis	Lecanoromycetes	KAI4277933.1	0.99	0.7452	1	0.9024	1	0.9759	1	1	0.93	0.9
Hortaea werneckii	Dothideomycetes	RMX98085.1	0.98	0.6088	0.61	0.7407	1	0.8675	1	1	0.96	0.8387
Cercospora beticola	Dothideomycetes	XP_023451507.1	0.98	0.5957	0.72	0.729	1	0.8554	1	1	0.93	0.8667
Septoria linicola	Dothideomycetes	KAI5365194.1	0.98	0.5991	0.72	0.7355	1	0.8554	1	1	0.93	0.8667
Dissoconium aciculare CBS 342.82	Dothideomycetes	XP_033459605.1	0.98	0.5892	0.72	0.7308	1	0.8675	1	0.9643	0.96	0.8387
Dothistroma septosporum NZE10	Dothideomycetes	EME43522.1	0.98	0.5922	0.61	0.7463	1	0.8554	1	1	0.93	0.8667
Sphaerulina musiva SO2202	Dothideomycetes	XP_016760412.1	0.98	0.5991	0.61	0.7537	1	0.8554	1	1	0.96	0.871
Pseudocercospora fuligena	Dothideomycetes	KAF7189874.1	0.98	0.5979	0.61	0.7239	1	0.8554	1	0.9643	0.93	0.8333
Pneumocystis carinii B80	Pneumocystidomycetes	XP_018225097.1	0.73	0.5259	0.68	0.5238	0.98	0.6951	0.92	0.9231	0.93	0.8
Candida albicans SC5314	Saccharomycetes	XP_717609.1	0.71	0.4753	0.8	0.5663	1	0.495	1	0.8929	0.93	0.6667
Zychaea mexicana	Mucoromycetes	XP_052984705.1	0.73	0.3805	0.99	0.4	1	0.4578	0.85	0.6538	0.87	0.5357
Mucor ambiguus	Mucoromycetes	GAN02666.1	0.72	0.3717	0.81	0.407	1	0.4699	0.46	0.6923	0.93	0.5
Choanephora cucurbitarum	Mucoromycetes	KAI8372227.1	0.72	0.3853	0.81	0.4302	1	0.506	0.78	0.625	0.78	0.44
Malassezia arunalokei	Malasseziomycetes	WFD14472.1	0.12	0.2911	0	0	0	0	0	0	0	0
Cryptococcus neoformans var. grubii	Basidiomycota	OXB37284.1	0.11	0.3108	0	0	0.86	0.3151	0	0	0	0
Rhizoctonia solani	Basidiomycota	CAE6526768.1	0.04	0.5161	0	0	0	0	0.67	0.4737	0.81	0.4231

## Sheet: LaeB
Table S2 - Species information used to construct phylogenetic trees.
Species	Class	Accession	Coverage	Identity
Blastomyces gilchristii SLH14081	Eurotiomycetes	XP_031576300.1	0.96	0.599
Blastomyces parvus	Eurotiomycetes	PGH04901.1	0.96	0.5935
Blastomyces dermatitidis ER-3	Eurotiomycetes	XP_045276058.1	0.96	0.5974
Blastomyces percursus	Eurotiomycetes	OJD09811.1	0.57	0.6116
Paracoccidioides brasiliensis	Eurotiomycetes	ODH52022.1	0.96	0.6083
Paracoccidioides brasiliensis Pb18	Eurotiomycetes	XP_010762686.1	0.96	0.6083
Blastomyces silverae	Eurotiomycetes	KLJ13589.1	0.96	0.6003
Emergomyces africanus	Eurotiomycetes	OAX79670.1	0.96	0.602
Emergomyces pasteurianus Ep9510	Eurotiomycetes	OJD11503.1	0.96	0.5947
Emmonsia crescens UAMH 3008	Eurotiomycetes	KKZ67697.1	0.96	0.6158
Histoplasma capsulatum H143	Eurotiomycetes	EER41334.1	0.96	0.6023
Coccidioides immitis RMSCC 3703	Eurotiomycetes	KMU74872.1	0.96	0.574
Coccidioides posadasii RMSCC 3488	Eurotiomycetes	KMM67784.1	0.96	0.5742
Ophidiomyces ophidiicola	Eurotiomycetes	KAI1972684.1	0.71	0.5644
Trichophyton rubrum CBS 118892	Eurotiomycetes	XP_003235215.1	0.96	0.4753
Trichophyton soudanense CBS 452.61	Eurotiomycetes	EZF73714.1	0.73	0.5304
Trichophyton mentagrophytes	Eurotiomycetes	GBF66148.1	0.73	0.5196
Trichophyton interdigitale H6	Eurotiomycetes	EZF28756.1	0.73	0.5261
Trichophyton equinum CBS 127.97	Eurotiomycetes	EGE05395.1	0.65	0.5012
Trichophyton benhamiae CBS 112371	Eurotiomycetes	DAA76976.1	0.73	0.5174
Trichophyton violaceum	Eurotiomycetes	OAL73632.1	0.73	0.5338
Arthroderma uncinatum	Eurotiomycetes	XP_033403641.1	0.96	0.5235
Microsporum canis CBS 113480	Eurotiomycetes	XP_002844729.1	0.96	0.4721
Erysiphe necator	Leotiomycetes	KAI6251119.1	0.96	0.4358
Erysiphe pulchra	Leotiomycetes	POS85320.1	0.96	0.4364
Podosphaera aphanis	Leotiomycetes	KAI1006344.1	0.75	0.4958
Botrytis paeoniae	Leotiomycetes	TGO29734.1	0.96	0.4653
Botrytis tulipae	Leotiomycetes	TGO13257.1	0.96	0.4638
Botrytis galanthina	Leotiomycetes	THV51370.1	0.96	0.4531
Botryotinia globosa	Leotiomycetes	KAF7899548.1	0.96	0.4668
Botryotinia calthae	Leotiomycetes	TEY36356.1	0.96	0.4613
Blumeria hordei DH14	Leotiomycetes	CCU82863.1	0.96	0.4872
Monilinia laxa	Leotiomycetes	KAB8296372.1	0.77	0.4825
Monilinia fructicola	Leotiomycetes	KAG4026978.1	0.96	0.4799
Hyaloscypha hepaticicola	Leotiomycetes	PMD14295.1	0.37	0.6709
Hyaloscypha variabilis F	Leotiomycetes	PMD31790.1	0.37	0.6709
Lachnellula willkommii	Leotiomycetes	TVY86020.1	0.65	0.5147
Diplocarpon rosae	Leotiomycetes	PBP20189.1	0.57	0.722
Rhynchosporium agropyri	Leotiomycetes	CZT07108.1	0.96	0.4493
Rhynchosporium secalis	Leotiomycetes	CZT52487.1	0.85	0.5506
Pseudogymnoascus destructans	Leotiomycetes	XP_024322153.1	0.47	0.5719
Hymenoscyphus albidus	Leotiomycetes	CAG8982582.1	0.37	0.6582
Hymenoscyphus fraxineus	Leotiomycetes	CAG8957689.1	0.96	0.4703
Aspergillus flavus NRRL3357	Eurotiomycetes	KAF7622900.1	0.96	0.7466
Aspergillus oryzae	Eurotiomycetes	GMF68651.1	0.96	0.7487
Aspergillus luchuensis	Eurotiomycetes	XP_041538461.1	0.96	0.7445
Aspergillus niger CBS 513.88	Eurotiomycetes	XP_001391548.2	0.96	0.7466
Aspergillus nidulans FGSC A4	Eurotiomycetes	XP_662303.1	0.96	0.7061
Aspergillus terreus NIH2624	Eurotiomycetes	XP_001215767.1	0.96	0.6835
Aspergillus fumigatus A1163	Eurotiomycetes	EDP51619.1	1	1
Aspergillus fumigatus Af293	Eurotiomycetes	XP_753760.1	1	0.9984
Aspergillus fischeri NRRL 181	Eurotiomycetes	XP_001259810.1	0.79	0.9568
Aspergillus versicolor CBS 583.65	Eurotiomycetes	XP_040669012.1	0.96	0.7124
Penicillium thymicola	Eurotiomycetes	KAJ9481384.1	0.57	0.6908
Penicillium viridicatum	Eurotiomycetes	KAJ5954993.1	0.96	0.6306
Penicillium camemberti	Eurotiomycetes	CRL29808.1	0.96	0.6294
Penicillium fimorum	Eurotiomycetes	KAJ5512483.1	0.96	0.6323
Penicillium flavigenum	Eurotiomycetes	OQE21446.1	0.96	0.6367
Penicillium chrysogenum	Eurotiomycetes	KZN87928.1	0.96	0.6333
Paecilomyces variotii No. 5	Eurotiomycetes	GAD97653.1	0.95	0.6872
Aspergillus parasiticus	Eurotiomycetes	KAB8201736.1	0.96	0.7475
Talaromyces marneffei ATCC 18224	Eurotiomycetes	EEA23868.1	0.96	0.5732
Talaromyces verruculosus	Eurotiomycetes	KUL92073.1	0.72	0.5532
Flavoplaca oasis	Lecanoromycetes	KAI4272108.1	0.71	0.5198
Seirophora villosa	Lecanoromycetes	KAI4116291.1	0.86	0.4832
Agyrium rufum	Lecanoromycetes	MCJ1307964.1	0.75	0.5678
Arthrobotrys flagrans	Orbiliomycetes	RVD82460.1	0.95	0.4744
Orbilia oligospora	Orbiliomycetes	KAF3206123.1	0.94	0.4705
Colletotrichum spinosum	Sordariomycetes	TDZ31748.1	0.96	0.4427
Colletotrichum trifolii	Sordariomycetes	TDZ75122.1	0.96	0.4458
Colletotrichum scovillei	Sordariomycetes	KAG7058206.1	0.96	0.448
Colletotrichum nupharicola	Sordariomycetes	KAJ0340009.1	0.96	0.4548
Colletotrichum lupini	Sordariomycetes	XP_049144660.1	0.96	0.4379
Colletotrichum incanum	Sordariomycetes	KZL86771.1	0.96	0.4515
Colletotrichum graminicola	Sordariomycetes	WDK17619.1	0.96	0.4422
Colletotrichum fructicola	Sordariomycetes	KAF5488000.1	0.96	0.4543
Colletotrichum fioriniae	Sordariomycetes	XP_053045561.1	0.96	0.4346
Colletotrichum chrysophilum	Sordariomycetes	XP_053039658.1	0.96	0.4551
Colletotrichum chlorophyti	Sordariomycetes	OLN85770.1	0.47	0.5656
Colletotrichum camelliae	Sordariomycetes	KAH0424663.1	0.96	0.4561
Plectosphaerella plurivora	Sordariomycetes	KAH6697258.1	0.72	0.5141
Plectosphaerella cucumerina	Sordariomycetes	KAH7358203.1	0.96	0.4545
Verticillium nonalfalfae	Sordariomycetes	XP_028492037.1	0.71	0.5164
Verticillium dahliae VdLs.17	Sordariomycetes	XP_009656077.1	0.71	0.4989
Lomentospora prolificans	Sordariomycetes	PKS09410.1	0.96	0.4533
Scedosporium apiospermum	Sordariomycetes	XP_016639049.1	0.96	0.4517
Thielaviopsis punctulata	Sordariomycetes	KKA28580.1	0.48	0.5463
Madurella mycetomatis	Sordariomycetes	KXX72814.1	0.53	0.5328
Nemania serpens	Sordariomycetes	KAI1183522.1	0.96	0.4822
Ustulina deusta	Sordariomycetes	KAI0910156.1	0.96	0.4831
Rosellinia necatrix	Sordariomycetes	GAP88055.2	0.96	0.4693
Microdochium nivale	Sordariomycetes	KAJ1335894.1	0.96	0.4921
Biscogniauxia marginata	Sordariomycetes	KAI1501864.1	0.99	0.4867
Neopestalotiopsis clavispora	Sordariomycetes	KAF7531765.1	0.96	0.488
Pestalotiopsis fici W106-1	Sordariomycetes	XP_007837304.1	0.96	0.4887
Monosporascus cannonballus	Sordariomycetes	RYO78075.1	0.96	0.4729
Eutypa lata	Sordariomycetes	KAI1246049.1	0.96	0.4992
Thyridium curvatum	Sordariomycetes	XP_030992404.1	0.96	0.4477
Phaeoacremonium minimum UCRPA7	Sordariomycetes	XP_007913618.1	0.73	0.515
Cryphonectria parasitica EP155	Sordariomycetes	XP_040776122.1	0.79	0.4941
Gnomoniopsis smithogilvyi	Sordariomycetes	KAJ4386810.1	0.94	0.4457
Valsa sordida	Sordariomycetes	ROV96696.1	0.95	0.4698
Diaporthe eres	Sordariomycetes	KAI7777616.1	0.95	0.4936
Diaporthe ampelina	Sordariomycetes	KKY35776.1	0.65	0.4688
Diaporthe citri	Sordariomycetes	XP_043031274.1	0.95	0.492
Pyricularia oryzae	Sordariomycetes	KAI6325130.1	0.96	0.4327
Pyricularia pennisetigena	Sordariomycetes	XP_029745366.1	0.99	0.4301
Gaeumannomyces tritici R3-111a-1	Sordariomycetes	XP_009227629.1	0.95	0.4453
Pyricularia grisea	Sordariomycetes	KAI6381779.1	0.96	0.4375
Sporothrix schenckii 1099-18	Sordariomycetes	XP_016585358.1	0.31	0.6583
Fusarium oxysporum NRRL 32931	Sordariomycetes	EWY88225.1	0.97	0.4772
Fusarium poae	Sordariomycetes	OBS23856.1	0.96	0.4801
Fusarium graminearum	Sordariomycetes	CAF3499231.1	0.96	0.4802
Fusarium fujikuroi IMI 58289	Sordariomycetes	XP_023432368.1	0.96	0.4808
Fusarium equiseti	Sordariomycetes	CAG7563342.1	0.96	0.4762
Thelonectria olida	Sordariomycetes	KAH6894160.1	0.96	0.4579
Fusarium verticillioides	Sordariomycetes	RBQ64701.1	0.56	0.5598
Fusarium solani	Sordariomycetes	KAJ4234213.1	0.96	0.476
Ilyonectria destructans	Sordariomycetes	KAH7019178.1	0.96	0.4651
Neonectria ditissima	Sordariomycetes	KPM39169.1	0.96	0.4817
Dactylonectria macrodidyma	Sordariomycetes	KAH7175522.1	0.96	0.4596
Purpureocillium lilacinum	Sordariomycetes	XP_018182867.1	0.96	0.4703
Stachybotrys elegans	Sordariomycetes	KAH7316510.1	0.96	0.4749
Tolypocladium paradoxum	Sordariomycetes	POR35354.1	0.56	0.5358
Claviceps arundinis	Sordariomycetes	KAG5977215.1	0.96	0.4399
Claviceps purpurea	Sordariomycetes	KAG6253594.1	0.96	0.4333
Akanthomyces lecanii	Sordariomycetes	OAR02814.1	0.96	0.4579
Cordyceps javanica	Sordariomycetes	TQV93389.1	0.96	0.4841
Ustilaginoidea virens	Sordariomycetes	XP_042997605.1	0.96	0.4627
Lecanicillium fungicola	Sordariomycetes	KAJ2984146.1	0.96	0.4735
Trichothecium roseum	Sordariomycetes	KAI9904151.1	0.77	0.5072
Clonostachys rosea	Sordariomycetes	VUC33146.1	0.96	0.483
Sarocladium implicatum	Sordariomycetes	KAH8171730.1	0.96	0.4688
Parastagonospora nodorum	Dothideomycetes	KAH5995487.1	0.96	0.5274
Setomelanomma holmii	Dothideomycetes	KAF2032138.1	0.71	0.5856
Paraphoma chrysanthemicola	Dothideomycetes	KAH7075255.1	0.96	0.5233
Ophiobolus disseminans	Dothideomycetes	KAF2821877.1	0.71	0.5828
Alternaria hordeiaustralica	Dothideomycetes	XP_049240364.1	0.96	0.5265
Alternaria arborescens	Dothideomycetes	XP_028506716.1	0.94	0.5329
Sclerophora amabilis	Dothideomycetes	KAI9837626.1	0.48	0.6063
Ascochyta rabiei	Dothideomycetes	KZM18349.1	0.96	0.5083
Didymella glomerata	Dothideomycetes	KAJ4341459.1	0.94	0.5153
Plenodomus tracheiphilus IPT5	Dothideomycetes	KAF2850359.1	0.71	0.574
Stemphylium lycopersici	Dothideomycetes	KNG48145.1	0.96	0.5326
Exserohilum turcica Et28A	Dothideomycetes	XP_008029069.1	0.96	0.5209
Curvularia clavata	Dothideomycetes	USP77696.1	0.96	0.5197
Bipolaris sorokiniana ND90Pr	Dothideomycetes	XP_007700751.1	0.96	0.5225
Bipolaris sorokiniana	Dothideomycetes	KAF5848216.1	0.96	0.5225
Bipolaris oryzae ATCC 44560	Dothideomycetes	XP_007689277.1	0.96	0.5275
Bipolaris maydis	Dothideomycetes	KAH7558975.1	0.96	0.5275
Ampelomyces quisqualis	Dothideomycetes	KAF1919473.1	0.96	0.5167
Botryosphaeria dothidea	Dothideomycetes	KAF4312251.1	0.96	0.5381
Macrophomina phaseolina MS6	Dothideomycetes	EKG15170.1	0.96	0.5381
Lasiodiplodia theobromae	Dothideomycetes	KAB2569706.1	0.96	0.5344
Venturia inaequalis	Dothideomycetes	KAE9994862.1	0.96	0.49
Venturia nashicola	Dothideomycetes	TID23469.1	0.96	0.4975
Venturia effusa	Dothideomycetes	QDS69649.1	0.96	0.5033
Verruconis gallopava	Dothideomycetes	XP_016214397.1	0.96	0.5092
Penicillium citrinum	Eurotiomycetes	XP_056503998.1	0.96	0.6272
Fonsecaea monophora	Eurotiomycetes	XP_022516224.1	0.92	0.5348
Fonsecaea pedrosoi CBS 271.37	Eurotiomycetes	XP_013280121.1	0.92	0.5338
Fonsecaea nubica	Eurotiomycetes	XP_022504563.1	0.92	0.5371
Fonsecaea multimorphosa CBS 102226	Eurotiomycetes	XP_016629122.1	0.89	0.5391
Cladophialophora immunda	Eurotiomycetes	OQU97237.1	0.72	0.5322
Cladophialophora carrionii	Eurotiomycetes	OCT50336.1	0.88	0.5239
Rhinocladiella mackenziei CBS 650.93	Eurotiomycetes	XP_013276644.1	0.96	0.4952
Exophiala oligosperma	Eurotiomycetes	XP_016258545.1	0.98	0.448
Exophiala dermatitidis	Eurotiomycetes	KAJ4531070.1	0.97	0.4804
Phialophora attinorum	Eurotiomycetes	XP_018001577.1	0.96	0.4775
Dissoconium aciculare CBS 342.82	Dothideomycetes	XP_033459536.1	0.71	0.4432
Septoria linicola	Dothideomycetes	KAI5362106.1	0.96	0.4894
Sphaerulina musiva SO2202	Dothideomycetes	XP_016761213.1	0.96	0.4829
Pseudocercospora musae	Dothideomycetes	KXT12368.1	0.32	0.73
Pseudocercospora fuligena	Dothideomycetes	KAF7188947.1	0.96	0.4925
Cercospora kikuchii	Dothideomycetes	XP_044660170.1	0.96	0.4706
Cercospora beticola	Dothideomycetes	XP_023453243.1	0.96	0.4706
Dothistroma septosporum NZE10	Dothideomycetes	EME45083.1	0.96	0.4781
Fulvia fulva	Dothideomycetes	XP_047762421.1	0.96	0.4622
Zymoseptoria tritici ST99CH_3D1	Dothideomycetes	SMR49840.1	0.96	0.4858
Teratosphaeria destructans	Dothideomycetes	KAH9837436.1	0.96	0.4679
Teratosphaeria nubilosa	Dothideomycetes	KAF2770612.1	0.96	0.4663
Peltaster fructicola	Dothideomycetes	QIW95240.1	0.7	0.5408
Hortaea werneckii	Dothideomycetes	KAI7474046.1	0.96	0.4786
Aureobasidium pullulans	Dothideomycetes	TIA49456.1	0.94	0.4102
Aureobasidium vineae	Dothideomycetes	CAD0082596.1	0.94	0.4171
Elsinoe australis	Dothideomycetes	TKX20778.1	0.31	0.6119
Sphaceloma murrayae	Dothideomycetes	PNS18054.1	0.46	0.5085
Choanephora cucurbitarum	Mucoromycetes	KAI8332951.1	0.18	0.5088
Mucor ambiguus	Mucoromycetes	GAN08866.1	0.18	0.5
Rhizopus stolonifer	Mucoromycetes	RCI05992.1	0.18	0.5175
Zychaea mexicana	Mucoromycetes	XP_052982704.1	0.18	0.5221
Pneumocystis carinii B80	Pneumocystidomycetes	XP_018225412.1	0.44	0.6115
