# Supplementary material for: CsdA‐LaeB Regulatory Hub Contributes to Aspergillus fumigatus Virulence via Fumiquinazoline C Biosynthesis
Source: Adv Sci (Weinh). 2026 Jan 7;13(16):e19021. doi: 10.1002/advs.202519021 (PMC13042810; doi:10.1002/advs.202519021)
Supplement: Supplementary file 6 — Supporting File 6: advs73737‐sup‐0006‐TableS5.xlsx. [file ADVS-13-e19021-s006.xlsx]

## Sheet: Sheet1
Table S5 - Information on reported clinical A. fumigatus isolates.
No.	Isolate	Strain	Source	Country	Overall Resistance	Itraconazole	Posaconazole	Voriconazole	Reference
1	NRZ-2017-040	JAIBTT01.1	Clinical; invasive, pulmonary	Germany	Resistant	Resistant	Resistant	Resistant	DOI: 10.1038/s41564-021-00993-x
2	NRZ-2017-069	JAIBTS01.1	Clinical; underlying disease unknown	Germany	Susceptible	Susceptible	NA	Susceptible
3	NRZ-2017-076	JAIBTR01.1	Clinical; invasive, pulmonary	Germany	Resistant	Resistant	Resistant	Resistant
4	NRZ-2017-096	JAIBTQ01.1	Clinical; invasive, pulmonary	Germany	Susceptible	Susceptible	Susceptible	Susceptible
5	NRZ-2017-115	JAIBTP01.1	Clinical; chronic	Germany	Susceptible	Susceptible	Susceptible	Susceptible
6	NRZ-2017-134	JAIBTO01.1	Clinical; underlying disease unknown	Germany	Susceptible	Susceptible	Susceptible	Susceptible
7	NRZ-2017-195	JAIBTN01.1	Clinical; chronic	Germany	Susceptible	Susceptible	Susceptible	Susceptible
8	NRZ-2017-214	JAIBTM01.1	Clinical; invasive, pulmonary	Germany	Resistant	Resistant	Resistant	Resistant
9	NRZ-2014-065	JAIBTL01.1	Clinical; invasive, pulmonary	Germany	Resistant	Resistant	Susceptible	Resistant
10	NRZ-2017-282	JAIBTK01.1	Clinical; underlying disease unknown	Germany	Susceptible	Susceptible	Susceptible	Susceptible
11	NRZ-2017-283	JAIBTJ01.1	Clinical; chronic	Germany	Susceptible	Susceptible	Susceptible	Susceptible
12	NRZ-2017-322	JAIBTI01.1	Clinical; chronic	Germany	Susceptible	Susceptible	Susceptible	Susceptible
13	NRZ-2017-346	JAIBTH01.1	Clinical; invasive, pulmonary	Germany	Resistant	Resistant	Susceptible	Resistant
14	NRZ-2017-362	JAIBTG01.1	Clinical; underlying disease unknown	Germany	Resistant	Resistant	Resistant	Resistant
15	NRZ-2017-381	JAIBTF01.1	Clinical; invasive, pulmonary	Germany	Resistant	Resistant	Susceptible	Susceptible
16	NRZ-2017-434	JAIBTE01.1	Clinical; invasive, pulmonary	Germany	Resistant	Resistant	Susceptible	Susceptible
17	NRZ-2017-508	JAIBTD01.1	Clinical; invasive, pulmonary	Germany	Susceptible	Susceptible	Susceptible	Susceptible
18	NRZ-2017-534	JAIBTC01.1	Clinical; chronic	Germany	Susceptible	Susceptible	Susceptible	Susceptible
19	NRZ-2017-537	JAIBTB01.1	Clinical; underlying disease unknown	Germany	Susceptible	Susceptible	Susceptible	Susceptible
20	NRZ-2015-218	JAIBTA01.1	Clinical; underlying disease unknown	Germany	Resistant	Resistant	Susceptible	Susceptible
21	NRZ-2017-546	JAIBSZ01.1	Clinical; invasive, pulmonary	Germany	Susceptible	Susceptible	Susceptible	Susceptible
22	NRZ-2018-043	JAIBSY01.1	Clinical; invasive, pulmonary	Germany	Susceptible	Susceptible	Susceptible	Susceptible
23	NRZ-2018-097	JAIBSX01.1	Clinical; chronic	Germany	Susceptible	Susceptible	Susceptible	Susceptible
24	NRZ-2017-101	JAIBSW01.1	Clinical; invasive, pulmonary	Germany	Susceptible	Susceptible	Susceptible	Susceptible
25	NRZ-2018-123	JAIBSV01.1	Clinical; chronic	Germany	Susceptible	Susceptible	Susceptible	Susceptible
26	NRZ-2018-146	JAIBSU01.1	Clinical; underlying disease unknown	Germany	Susceptible	Susceptible	Susceptible	Susceptible
27	NRZ-2018-236	JAIBST01.1	Clinical; underlying disease unknown	Germany	Susceptible	Susceptible	Susceptible	Susceptible
28	NRZ-2018-272	JAIBSS01.1	Clinical; invasive, pulmonary	Germany	Susceptible	Susceptible	Susceptible	Susceptible
29	NRZ-2018-281	JAIBSR01.1	Clinical; invasive, pulmonary	Germany	Susceptible	Susceptible	Susceptible	Susceptible
30	NRZ-2018-286	JAIBSQ01.1	Clinical; invasive, pulmonary	Germany	Susceptible	Susceptible	Susceptible	Susceptible
31	NRZ-2016-032	JAIBSP01.1	Clinical; chronic	Germany	Susceptible	Susceptible	Susceptible	Susceptible
32	NRZ-2018-290	JAIBSO01.1	Clinical; chronic	Germany	Resistant	Resistant	Resistant	Susceptible
33	NRZ-2018-300	JAIBSN01.1	Clinical; chronic	Germany	Resistant	Resistant	Resistant	Susceptible
34	NRZ-2018-307	JAIBSM01.1	Clinical; invasive, pulmonary	Germany	Susceptible	Susceptible	Susceptible	Susceptible
35	NRZ-2018-313	JAIBSL01.1	Clinical; invasive, pulmonary	Germany	Resistant	Resistant	Susceptible	Susceptible
36	NRZ-2017-339	JAIBSK01.1	Clinical; invasive, pulmonary	Germany	Susceptible	Susceptible	Susceptible	Susceptible
37	NRZ-2018-326	JAIBSJ01.1	Clinical; invasive, pulmonary	Germany	Susceptible	Susceptible	Susceptible	Susceptible
38	NRZ-2018-396	JAIBSI01.1	Clinical; chronic	Germany	Susceptible	Susceptible	NA	Susceptible
39	NRZ-2018-529	JAIBSH01.1	Clinical; chronic	Germany	Resistant	Resistant	Susceptible	Resistant
40	NRZ-2018-539	JAIBSG01.1	Clinical; invasive, pulmonary	Germany	Resistant	Resistant	Susceptible	Resistant
41	NRZ-2018-646	JAIBSF01.1	Clinical; underlying disease unknown	Germany	Resistant	Resistant	Resistant	Resistant
42	NRZ-2016-063	JAIBSE01.1	Clinical; chronic	Germany	Susceptible	Susceptible	Susceptible	Susceptible
43	NRZ-2018-649	JAIBSD01.1	Clinical; underlying disease unknown	Germany	Susceptible	Susceptible	Susceptible	Susceptible
44	NRZ-2016-071	JAIBSC01.1	Clinical; chronic	Germany	Susceptible	Susceptible	Susceptible	Susceptible
45	NRZ-2016-108	JAIBSB01.1	Clinical; chronic	Germany	Resistant	Resistant	Susceptible	Resistant
46	NRZ-2016-121	JAIBSA01.1	Clinical; invasive, pulmonary	Germany	Resistant	Resistant	Resistant	Resistant
47	NRZ-2016-141	NRZ-2016-141	Clinical; invasive, pulmonary	Germany	Susceptible	Susceptible	Susceptible	Susceptible
48	NRZ-2016-342	JAIBRY01.1	Clinical; invasive, pulmonary	Germany	Resistant	Resistant	Resistant	Resistant
49	HMR AF 706	NKHS01.1	Bronchoalveolar lavage fluid	Canada	—	—	—	—
50	0030661546 AFU 25/06	JAKNCZ01.1	COVID-19-Associated Pulmonary Aspergillosis	France	—	—	—	—
51	0040676907 AFU 25/06	JALJVP01.1	COVID-19-Associated Pulmonary Aspergillosis	France	—	—	—	—
52	0040679185 AFU 30/06	JALJVN01.1	COVID-19-Associated Pulmonary Aspergillosis	France	—	—	—	—
53	0040676010 AFU 30/06	NKHS01.1	COVID-19-Associated Pulmonary Aspergillosis	France	—	—	—	—
54	0040675686 AFU 30/06	JALJVM01.1	COVID-19-Associated Pulmonary Aspergillosis	France	—	—	—	—
